# Supplementary material for: Angiotensin II Type 1 Receptor-Mediated Electrical Remodeling in Mouse Cardiac Myocytes
Source: PLoS One. 2015 Oct 2;10(10):e0138711. doi: 10.1371/journal.pone.0138711 (PMC4591968; doi:10.1371/journal.pone.0138711)
Supplement: S1 Dataset — (XLSX) [file pone.0138711.s001.xlsx]

## Sheet: Figure 1 data
Con-APD50	100nMAPD50	5uMAPD50	VAR4	Con-APD90	100nMAPD90	5uMAPD90	VAR8	VAR9	APD 50-mean	AP50-SD	VAR12	VAR13	APD 90-mean	AP-90-SD
4.9	8.9	10.1		22.4	42.5	37.3		1	3.815	1.36045		1	16.21	5.22332
3.7	2.3	3.1		14.9	10.5	11.5		2	5.19474	3.29957		2	21.1789	11.4584
8.5	6.3	5.5		30.4	24.1	25.3		3	6.60909	5.07317		3	25.3727	15.3815
4.4	2.9	3.4		15.7	12.1	13.6
3.4	5	3.4		14.7	26.5	18.7
3.1	3.7	2.7		15.3	16.6	13.2
3.2	14	3.7		16.5	44.5	18.1
3.5	3.2	3.7		15.8	13.6	16.7
3.5	4	19.4		15.8	13.5	61.6
4.9	2.5	3.1		16.5	11.5	17.3
2.9	9.6	14		11.7	36.2	50.2
4.9	9.6	2.5		21.6	32.1	10.3
2.4	5.6	3.4		10.7	25.5	15.4
3.1	2.2	16.4		14.8	9.5	48.5
3.8	3.8	4.8		16.7	16.9	29.9
4	2.1	7.2		20.4	8	23.5
2.5	2.8	4.1		9	12.7	21.4
2.3	2.9	8		6.6	15	22.9
4.2	7.3	2.3		21	31.1	9.3
3.1		5.5		13.7		17.5
		4.1				20.2
		15				55.8
3.815	5.19474	6.60909	mean	16.21	21.1789	25.3727	mean
1.36045	3.29957	5.07317	SD	5.22332	11.4584	15.3815	SD
0.304205	0.756974	1.0816	SE	1.16797	2.62873	3.27935	SE

## Sheet: Figure 2 data
50 mV-itof	40 mV-itof	30 mV-itof	20 mV-itof	10 mV-itof	VAR6	iks-50	iks-40	iks-30	iks-20	iks-10	VAR12	itoA2-50	itoA2-40	itoA2-30	itoA2-20	itoA2-10	VAR18	A2-iks-50	A2-iks-40	A2-iks-30	A2-iks-20	A2-iks-10	VAR24	VAR25	Ito-Con	ito-con-sd	ito-con-se	VAR29	ito-A2	itoA2-sd	ito-A2-se	VAR33	VAR34	iks-con	iks-con-sd	iks-con-se	VAR38	iks-A2	iks-A2-sd	iks-A2-se
43.886	34.4111	25.1062	16.228	10.7056		21.9596	18.766	15.9082	12.4095	9.2239		42.3936	35.6718	27.5343	18.9293	12.2672		12.7687	10.9082	8.8734	6.8481	4.9989		50	38.7293	11.0741	3.91529	50	24.6029	17.4628	6.17402		50	17.1983	7.0878	2.50591	50	9.59555	4.59938	1.62613
49.3074	39.4751	31.1798	23.8659	15.9067		18.5965	15.1573	12.9543	9.9912	7.5605		25.5374	19.7494	16.057	12.4818	8.5341		14.8603	12.8303	10.8295	8.2751	6.3123		40	31.3667	9.12694	3.22686	40	20.0989	14.3336	5.0677		40	14.8019	5.54018	1.95875	40	8.62046	3.90562	1.38084
52.2134	39.7714	31.7264	25.2612	17.3271		17.426	15.1108	12.5214	10.1929	8.0185		48.7507	38.8097	34.5582	25.9654	17.5078		14.0045	12.8421	10.2849	8.5692	6.5575		30	24.6482	6.98423	2.4693	30	16.2737	14.3336	4.24889		30	12.4723	5.12296	1.81124	30	7.08521	3.06001	1.08188
22.5227	18.3426	14.5023	10.1672	6.5886		10.7453	9.2878	7.2854	5.2322	3.7081		6.9386	6.1062	4.3982	3.324	2.0071		4.0062	3.8842	3.4507	2.6805	1.6681		20	18.1135	5.73705	2.02835	20	12.0589	8.80559	3.11325		20	9.62759	4.12045	1.4568	20	5.6446	2.52002	0.890962
26.083	20.8576	17.399	12.896	9.2471		9.0112	8.8255	7.4281	5.806	4.1731		9.1028	6.9713	5.5292	4.0156	2.7957		4.8774	4.2037	3.5177	2.6809	1.7149		10	12.4154	4.11212	1.45385	10	8.35984	5.98571	2.11627		10	7.54431	3.51819	1.24387	10	4.06786	2.03642	0.719983
44.1685	36.6708	29.8639	23.5596	16.3398		30.2695	24.3863	21.9144	17.0954	14.2033		16.6729	13.9027	11.443	9.3384	7.149		5.8444	5.8509	5.0272	4.3056	3.3097
41.7057	38.714	29.3613	19.3977	14.6392		19.023	17.7555	14.4275	11.0258	9.1686		41.2833	34.6008	26.9155	19.9305	14.595		13.5591	12.0207	9.3213	7.9038	5.5789
29.9477	22.6909	18.0469	13.5324	8.5692		10.5556	9.1263	7.3392	5.2677	4.2985		6.1438	4.9791	3.7539	2.486	2.0228		6.8438	6.4236	5.377	3.8936	2.4026

## Sheet: Figure 3 data
A2inhi-itof-50	A2inhi-itof-40	A2inhi-itof-30	A2inhi-itof-20	A2inhi-itof-10	VAR6	A2inhi-iks-50	A2inhi-iks-40	A2inhi-iks-30	A2inhi-iks-20	A2inhi-iks-10	VAR12	VAR13	Ito % inhibi	Ito % inhi-se	VAR16	VAR17	Iks % inhi	Iks% inhi-se
0.0340063	-0.0366364	-0.0967132	-0.166459	-0.145868		0.418537	0.418725	0.442212	0.448157	0.458049		50	41.9104	11.6094		50	41.8436	7.49326
0.482078	0.4997	0.485019	0.477003	0.46349		0.200909	0.153523	0.164023	0.171761	0.165095		40	41.5976	11.6625		40	40.0884	7.53853
0.0663182	0.0241807	-0.0892569	-0.0278767	-0.0104288		0.196345	0.150138	0.178614	0.159297	0.182204		30	39.6263	13.1058		30	40.3689	7.26268
0.691929	0.667103	0.696724	0.673066	0.695368		0.627167	0.581795	0.526354	0.487692	0.550147		20	37.96	13.7705		20	38.7164	7.22166
0.651006	0.665767	0.682212	0.688617	0.697667		0.45874	0.523687	0.526433	0.538254	0.589058		10	37.8709	13.0871		10	44.3014	7.14519
0.622516	0.620878	0.616828	0.603627	0.562479		0.806921	0.760074	0.770598	0.748143	0.766977
0.0101281	0.106246	0.0833001	-0.0274672	0.00301929		0.287226	0.322987	0.353921	0.283154	0.391521
0.794849	0.780568	0.791992	0.816293	0.763945		0.351643	0.296144	0.267359	0.260854	0.441061
0.419104	0.415976	0.396263	0.3796	0.378709	mean	0.418436	0.400884	0.403689	0.387164	0.443014
0.328363	0.329865	0.370689	0.389489	0.370159	SD	0.211941	0.213222	0.20542	0.20426	0.202096
0.116094	0.116625	0.131058	0.137705	0.130871	SE	0.0749326	0.0753853	0.0726268	0.0722166	0.0714519

## Sheet: Figure 4 data
log(A2)-Ito	ito	VAR3	log(A20-iks	Iks
-1.30103	13.6058		-1.30103	20.0627
-0.522879	11.1982		-0.522879	19.1223
0.30103	34.9944		0.30103	56.5308
0	34.621		0	32.4094
-0.69897	16.4303		-0.69897	7.5693
0.69897	36.4747		0.69897	44.2065
-1	1.8841		-1	9.24928
1	39.8662		1	37.8648

## Sheet: Figure 5 data
APD50-con	APD50-A2	APD50-Colch	APD50-A2+Colch	VAR5	APD90-con	APD90-A2	APD90-Colch	APD90-A2+Colch	VAR10	VAR11	APD-50	APD50-sd	APD50-se	VAR15	APD-90	APD90-sd	APD90-se
4.34	5.39	3.52	3.04		23.81	20.64	16.12	12.55		1	4.585	1.57945	0.644809	1	24.325	5.26469	2.1493
7.59	9	4.25	3.78		29.57	34.16	16.99	17.86		2	8.60667	3.36287	1.37288	2	40.395	19.4796	7.9525
4.69	11.92	9.93	4.02		18.38	52.46	35.97	17.86		3	4.84667	2.56388	1.0467	3	24.65	10.7484	4.38802
4.28	3.71	3.69	4.45		22.02	16.43	13.57	17.23		4	4.29333	0.978523	0.39948	4	23.43	12.3552	5.04398
3.27	9.98	2.96	5.97		31.74	55.44	26.79	46.09
3.34	11.64	4.73	4.5		20.43	63.24	38.46	28.99

## Sheet: Figure 6 data
APD50-Con	APD50-SII	APD90-Con	APD90-SII	VAR5	VAR6	APD50-mean	APD50-se	VAR9	VAR10	APD90-mean	APD90-se
3.88	4.95	13.87	26.53		1	4.255	0.529054		1	17.5533	1.69921
2.81	6.41	12.64	23.13		2	5.89	0.510111		2	33.8067	5.39062
3.54	5.44	19.55	41.44
5.15	6.22	23.49	35.81
3.75	4.4	15.71	20.53
6.4	7.92	20.06	55.4
4.255	5.89	17.5533	33.8067	mean
1.29591	1.24951	4.1622	13.2043	SD
0.529054	0.510111	1.69921	5.39062	SE

## Sheet: Figure 7 data
Con-50-itof	Con-40-itof	Con-30-itof	Con-20-itof	Con-10-itof	VAR6	SII-itof-50	SII-itof-40	SII-itof-30	SIIitof-20	SII-itof-10	VAR12	VAR13	Con-itof	SD	SE	VAR17	VAR18	SII-itof	SII-SD	SII-SE	VAR22	iks-Con-50	iks-Con-40	iks-Con-30	iks-Con-20	iks-Con-10	VAR28	iks-A2-50	iks-A2-40	iks-A2-30	iks-A2-20	iks-A2-10	VAR34	VAR35	iks-Con	SD	SE	VAR39	VAR40	iks-SII	iks-SII-SD	iks-SII-SE
31.6214	27.5776	22.1008	17.8378	12.4642		25.34	20.7786	17.6138	13.4746	9.7649		50	38.2446	7.99198	3.26271		50	24.0937	7.78134	2.56763		9.4899	8.7986	8.1892	6.6005	4.8426		7.6013	8.0858	6.6388	4.8087	3.9385		50	15.6792	6.10423	2.49204		50	10.062	4.54736	1.71874
39.3192	33.7081	27.3208	21.9413	16.2641		18.5303	14.6192	12.384	9.5529	6.1812		40	33.4875	6.44778	2.63229		40	20.3106	6.79331	2.56763		16.3442	14.6447	13.295	10.3414	8.2089		6.021	6.1701	5.0054	3.9554	2.7467		40	12.8548	3.8554	1.57396		40	8.55417	3.95382	1.4944
52.0449	44.7418	35.7324	27.1085	19.4889		13.1732	11.5786	9.3453	7.8484	5.2575		30	27.3756	5.20764	2.12601		30	16.3989	4.99971	1.88971		11.7614	10.303	9.2818	7.2215	5.0618		11.8849	7.7359	6.94	5.3706	4.3953		30	11.4317	3.21347	1.31189		30	7.31596	3.39735	1.28408
29.3044	26.8008	21.6422	15.2086	10.1774		18.2033	15.576	13.0131	9.5164	7.1414		20	21.0816	4.16982	1.70232		20	12.5534	3.62914	1.37169		20.5433	18.788	16.0466	13.0944	9.5138		6.4456	4.8389	4.0487	3.0738	1.758		20	9.21063	2.6579	1.08509		20	5.72973	2.90518	1.09805
39.9536	34.7166	29.5659	23.286	16.4161		26.8345	22.4225	17.9381	13.8969	10.489		10	14.7624	3.30549	1.34946		10	8.81449	2.58428	0.976764		24.9707	14.7801	13.2486	11.016	8.7847		7.0234	5.6625	5.1125	4.0174	2.7052		10	6.92652	2.13433	0.871338		10	4.17674	2.36854	0.895226
37.2241	33.3801	27.8912	21.1077	13.7635		32.909	27.2307	21.8307	16.6044	11.0749												10.9656	9.8146	8.529	6.99	5.1473		18.1605	16.1672	13.826	11.5601	8.9958
						33.6653	29.9683	22.6676	16.9802	11.7925																		13.2971	11.2188	9.6403	7.3221	4.6977

## Sheet: Table 1 data
Table 1-1
	Con	Con	Con	Con	50 nM A2	50 nM A2	50 nM A2	50 nM A2	300 nM A2	300 nM A2	300 nM A2	300 nM A2	2 uM A2	2 uM A2	2 uM A2	2 uM A2
	Ito,f	Ito,f-tau	Ik,s	Ik,s-tau	Ito,f	Ito,f-tau	Ik,s	Ik,s-tau	Ito,f	Ito,f-tau	Ik,s	Ik,s-tau	Ito,f	Ito,f-tau	Ik,s	Ik,s-tau
	37.7	83.5	23.7	1212.7	36.6	71.9	13.8	1497	32.3	81	17.6	1413.6	21.1	77.3	5.4	1501.2
	40.8	87.1	18.2	1374.7	46.4	79.1	14.6	1380.4	40.8	76.9	11.8	1617.1	25.1	80.9	8.3	1691.1
	24.2	99.3	12.8	1385.1	21.9	89.1	10.8	1591.5	22.9	77.9	7.4	1814.5	19.9	79.9	10.9	1644.8
	44.6	96.5	19.4	1641.5	26.6	95.2	15.7	1464.8	40.5	95.5	24.3	1377.1	33.2	79.1	7.1	1514.2
	31.3	107.5	21.6	1427.9	22.8	99.4	21.6	1344.3	22.1	101.8	16.3	1430	16.8	89.1	9.9	1637.5
mean	35.72	94.78	19.14	1408.38	30.86	86.94	15.3	1455.6	31.72	86.62	15.48	1530.46	23.22	81.26	8.32	1597.76
se	3.6113	4.3093	1.8438	68.8088	4.6788	5.0784	1.7726	43.7665	4.0633	5.0566	2.8442	82.2961	2.8273	2.0469	0.979	37.9542
Table 1-2
	Con	Con	Con	Con	10 uM A2	10 uM A2	10 uM A2	10 uM A2
	Ito,f	Ito,f-tau	Ik,s	Ik,s-tau	Ito,f	Ito,f-tau	Ik,s	Ik,s-tau
	58.7881	80.3	13.3907	1258.5	7.9826	103.1	8.8548	2004.3
	31.4865	72.4	11.5903	1328	23.1484	74.9	4.363	1907.1
	30.6897	89.6	10.4225	1500.5	44.1906	72.2	6.6068	1486.9
	29.0382	88.7	10.6262	1546.4	18.2062	89	9.245	1543.3
	43.3825	77.9	16.3356	1279.5	32.6362	72.2	8.685	1561.5
	33.389	68.3	11.3686	1478.8	12.4309	63.4	6.9911	1974.4
	42.1163	63	10.2818	1532.9
mean	38.4129	77.1714	12.0022	1417.8	23.0992	79.1333	7.4576	1746.25
se	4.0069	3.7796	0.8256	47.0344	5.4835	5.869	0.7566	97.8261
Table 1-3
	Con	Con	Con	Con	5uM A2	5uM A2	5uM A2	5uM A2	100nM A2	100nM A2	100nM A2	100nM A2
	Ito,f	Ito,f-tau	Ik,s	Ik,s-tau	Ito,f	Ito,f-tau	Ik,s	Ik,s-tau	Ito,f	Ito,f-tau	Ik,s	Ik,s-tau
	43.886	69.5	21.9596	1177.4	42.3936	53.5	12.7687	1481.6	46.2634	62.5	18.424	1325.9
	49.3074	58.1	18.5965	1135.5	25.5374	95	14.8603	1310.6	50.5024	61.5	23.8215	1167.3
	52.2134	78.6	17.426	1231.4	48.7507	61.3	14.0045	1301.2	39.1016	99.5	24.9598	1273.1
	22.5227	67.7	10.7453	1521.6	6.9386	64.4	4.0062	1387.7	38.0116	80.5	15.1212	1230.3
	26.083	66.5	9.0112	1743.4	9.1028	66.8	4.8774	1751.9	26.3738	72.9	10.7776	1431.8
	44.1685	89.6	30.2695	1085.2	16.6729	71.9	5.8444	1768.4	35.6626	61.3	6.298	1467.2
	41.7057	72.4	19.023	1195.2	41.2833	55.4	13.5591	1135.1	30.0818	52.7	9.8512	1374.2
	29.9477	67.7	10.5556	1153.6	6.1438	86.6	6.8438	1645.1
mean	38.7293	71.2625	17.1983	1280.41	24.6029	69.3625	9.5956	1472.7	37.9996	70.1286	15.6076	1324.26
se	3.9153	3.3161	2.5059	81.0636	6.174	5.1817	1.6261	81.5124	3.1965	5.9607	2.7002	40.9924
Table 1-4
	Con	Con	Con	Con	1 uM A2	1 uM A2	1 uM A2	1 uM A2	200nM A2	200nM A2	200nM A2	200nM A2
	Ito,f	Ito,f-tau	Ik,s	Ik,s-tau	Ito,f	Ito,f-tau	Ik,s	Ik,s-tau	Ito,f	Ito,f-tau	Ik,s	Ik,s-tau
	27	91.7	19.2	1236.1	24.8	76.1	9.8	1445.1	43.5	52.2	19.2	1508
	30.2	57.1	14.9	1283.4	8.7	76.4	9.2	1728.8	37.4	62.6	17.7	1231.8
	25.8	53.5	12	1281.7	21.8	55.2	12.5	1565.3	11.3	59.9	11.3	1452.9
	42.9	65.4	15.2	1329.1	9.3	100.3	10.3	1571.8	45	65.2	23.1	1132.6
	35.6	68.7	16.4	1281.2	43.4	62.4	14.5	1295.9	9	66.4	8.7	1464.6
	43	61.9	16.1	1255.9	25.7	50.5	7.1	1165.3	24.7	55	6.7	1166.9
mean	34.0833	66.3833	15.6333	1277.9	22.2833	70.15	10.5667	1462.03	28.4833	60.2167	14.45	1326.13
se	3.1273	5.5363	0.9566	12.791	5.2193	7.4233	1.0607	83.6291	6.4987	2.3118	2.652	68.3197
